# Supplementary material for: Double-Needle Yamane Technique Using Flanged Haptics in Ocular Trauma—A Retrospective Survey of Visual Outcomes and Safety
Source: J Clin Med. 2021 Jun 9;10(12):2562. doi: 10.3390/jcm10122562 (PMC8228832; doi:10.3390/jcm10122562)
Supplement: Supplementary file 1 [file jcm-10-02562-s001.zip]

Archive with 1 entries (1 files):
- jcm-1187082-supplementary.mp4
